# Supplementary material for: A secreted microRNA disrupts autophagy in distinct tissues of Caenorhabditis elegans upon ageing
Source: Nat Commun. 2019 Oct 23;10:4827. doi: 10.1038/s41467-019-12821-2 (PMC6811558; doi:10.1038/s41467-019-12821-2)
Supplement: Supplementary file 3 — Supplementary Data 1 [file 41467_2019_12821_MOESM3_ESM.xlsx]

## Sheet: Supplementary Data 1
Supplementary Data 1. Lifespan analysis.
Strain/Treatment	Median Lifespan (days)	# Worms	p value	Fig.
WT	20	101/120		Fig. 7c and 7g replicate 1(showed in Fig. 7g)
mir-83	24	92/120	vs WT, p<0.0001
WT; CQ	16	82/120	vs WT, p<0.0001
mir-83; CQ	16	107/120	vs WT; CQ, p=0.0564
WT	18	98/120		Fig. 7c and 7g replicate 2
mir-83	25	62/120	vs WT, p<0.0001
WT; CQ	14	86/120	vs WT, p<0.0001
mir-83; CQ	16	79/120	vs WT; CQ, p=0.0503
WT	20	64/120		Fig. 7c and 7g replicate 3
mir-83	25	71/120	vs WT, p<0.0001
WT; CQ	15	66/120	vs WT, p<0.0001
mir-83; CQ	15	60/120	vs WT; CQ, p=0.8181
WT	22	80/120		Fig. 7c replicate 4(showed in Fig. 7c)
mir-83	27	60/120	vs WT, p<0.0001
WT; luc2 RNAi	20	94/120		Fig. 7f replicate 1(showed in Fig. 7f)
mir-83; luc2 RNAi	25	42/120	vs WT; luc2 RNAi, p<0.0001
WT; cup-5 RNAi	18	110/120	vs WT; luc2 RNAi, p=0.0053
mir-83; cup-5 RNAi	20	47/120	vs mir-83; luc2 RNAi, p<0.0001
WT; luc2 RNAi	20	97/120		Fig. 7f replicate 2
mir-83; luc2 RNAi	27	53/120	vs WT; luc2 RNAi, p<0.0001
WT; cup-5 RNAi	20	103/120	vs WT; luc2 RNAi, p=0.9212
mir-83; cup-5 RNAi	23	103/120	vs mir-83; luc2 RNAi, p<0.0001
WT; luc2 RNAi	23	76/120		Fig. 7f replicate 3
mir-83; luc2 RNAi	25	83/120	vs WT; luc2 RNAi, p<0.0001
WT; cup-5 RNAi	23	99/120	vs WT; luc2 RNAi, p=0.3091
mir-83; cup-5 RNAi	23	102/120	vs mir-83; luc2 RNAi, p=0.0168
WT; sydEx078(-)	24	83/100		Fig. 7h replicate 1(showed in Fig. 7h)
mir-83; sydEx078(-)	26	40/100	vs WT; sydEx078(-), p=0.0008
WT; sydEx078(+)	21	89/100	vs WT; sydEx078(-), p=0.5939
mir-83; sydEx078(+)	24	73/100	vs mir-83; sydEx078(-), p=0.0125
WT; sydEx078(-)	23	78/120		Fig. 7h replicate 2
mir-83; sydEx078(-)	26	46/120	vs WT; sydEx078(-), p=0.0003
WT; sydEx078(+)	23	80/120	vs WT; sydEx078(-), p=0.2995
mir-83; sydEx078(+)	23	105/120	vs mir-83; sydEx078(-), p=0.0582
WT; sydEx078(-)	22	95/120		Fig. 7h replicate 3
mir-83; sydEx078(-)	27	67/120	vs WT; sydEx078(-), p<0.0001
WT; sydEx078(+)	22	92/120	vs WT; sydEx078(-), p=0.4404
mir-83; sydEx078(+)	22	69/120	vs mir-83; sydEx078(-), p<0.0001
At least three independent experiments were performed for each ageing analysis. p values were calculated by the Mantel-Cox Log Rank test for comparing ageing curves. ns: non-significant. # worms: the number of observed dead worms/the number of worms at the start of the experiment. sydEx078: the transgenic strain overexpressing mir-83 specifically in the intestine. CQ: chloroquine. The worms under…
