# Supplementary material for: A secreted microRNA disrupts autophagy in distinct tissues of Caenorhabditis elegans upon ageing
Source: Nat Commun. 2019 Oct 23;10:4827. doi: 10.1038/s41467-019-12821-2 (PMC6811558; doi:10.1038/s41467-019-12821-2)
Supplement: Supplementary file 5 — Supplementary Data 3 [file 41467_2019_12821_MOESM5_ESM.xlsx]

## Sheet: Supplementary Data 3
Supplementary Data 3. Strain list.
Strain Name	Source
N2 Bristol	Caenorhabditis Genetics Center
mir-83(n4638) IV	This paper. Outcrossed three times from KB11
unc-119(ed3) III; wwEx29 [mir-83p::GFP + unc-119(+)]	Caenorhabditis Genetics Center
sydEx080[mir-83p::gfp::mir-83; myo-2p::mcherry]	This paper
hsf-1(syd101[hsf-1::gfp::3×FLAG::Avi]) I	This paper
N2; sydEx024[sur-5p::gfp;cup-5p::mCherry::cup-5u]	This paper
mir-83(n4638) IV; sydEx024	This paper
N2; sydEx164[sur-5p::gfp;cup-5p::mCherry::cup-5cDNA::cup-5u]	This paper
mir-83(n4638) IV; sydEx164	This paper
cup-5(syb1028)[3xFLAG::wrmScarlet::cup-5]III	SunyBiotech
mir-83(n4638) IV; cup-5(syb1028)[3xFLAG::wrmScarlet::cup-5]III	This paper
N2; sydEx026[sur-5p::gfp;atg-4.2p::mCherry::atg-4.2u]	This paper
mir-83(n4638) IV; sydEx026	This paper
N2; sydEx086[myo-3p::CFP;cup-5p::mCherry::cup-5u]	This paper
mir-83(n4638) IV; sydEx086[myo-3p::CFP;cup-5p::mCherry::cup-5u]	This paper
N2; adIs2122[lgg-1p::GFP::lgg-1 + rol-6(su1006)]	Caenorhabditis Genetics Center
mir-83(n4638) IV; adIs2122	This paper
N2; sqIs11[lgg-1p::mCherry::GFP::lgg-1 + rol-6]	Caenorhabditis Genetics Center
mir-83(n4638) IV; sqIs11	This paper
rde-1(ne219) V;sqIs11 [lgg-1p::mCherry::GFP::lgg-1 + rol-6];kbIs7 [nhx-2p::rde-1 + rol-6(su1006)]	This paper
mir-83(n4638) IV;rde-1(ne219) V;sqIs11;kbIs7	This paper
N2; bpIs151[sqst-1p::sqst-1::GFP + unc-76(+)]	A gift from Hong Zhang lab, IBP, CAS
mir-83(n4638) IV; bpIs151	This paper
N2; ttTi5605 II;unc-119(ed3) III; uwaEx6[rab-3p::CERULEAN-VENUS::lgg-1+unc-119(+)]	A gift from Dana L Miller lab, University of Washington
mir-83(n4638) IV; ttTi5605 II;unc-119(ed3) III; uwaEx6[rab-3p::CERULEAN-VENUS::lgg-1+unc-119(+)]	This paper
N2; ttTi5605 II;unc-119(ed3)III; uwaEx2[vha-6p::CERULEAN-VENUS::lgg-1+unc-119(+)]	A gift from Dana L Miller lab, University of Washington
mir-83(n4638) IV; ttTi5605 II; unc-119(ed3) III; uwaEx2[vha-6p::CERULEAN-VENUS::lgg-1+unc-119(+)]	This paper
N2; bpIs193[hlh-1p::sqst-1::gfp;unc-76] IV	This paper, from HZ2637, a gift from Hong Zhang lab, IBP, CAS
mir-83(n4638) IV; bpIs193 IV	This paper
rde-1(ne219) V; kzIs20;bpIs193 IV	This paper
mir-83(n4638) IV; rde-1(ne219) V; kzIs20;bpIs193 IV	This paper
N2; sydEx121[myo-2p::mCherry;ges-1p::mir-83]	This paper
mir-83(n4638) IV; sydEx121 [myo-2p::mCherry;ges-1p::mir-83]	This paper
N2; adIs2122; sydEx121	This paper
mir-83(n4638) IV; adIs2122; sydEx121	This paper
N2; sqIs11; sydEx121	This paper
mir-83(n4638) IV; sqIs11; sydEx121	This paper
N2; unc-119(ed3) III; pwIs50 [lmp-1::GFP + Cbr-unc-119(+)]	Caenorhabditis Genetics Center
unc-119(ed3) III; mir-83(n4638) IV; pwIs50 [lmp-1::GFP + Cbr-unc-119(+)]	This paper
N2; sydIs073[myo-3p::RFP::3xFALG::cup-5u]	This paper
mir-83(n4638) IV; sydIs073	This paper
N2; sydEx078[ges-1p::gfp::mir-83; myo-2p::mCherry]	This paper
mir-83(n4638) IV; sydEx078	This paper
N2; sydIs073; sydEx078	This paper
mir-83(n4638) IV; sydIs073; sydEx078	This paper
N2; drIs20 [vha-6p::Q44::YFP + rol-6(su1006) + pBluescript II]	Caenorhabditis Genetics Center
mir-83(n4638) IV; drIs20	This paper
N2; rmIs132 [unc-54p::Q35::YFP]	Caenorhabditis Genetics Center
mir-83(n4638) IV; rmIs132	This paper
N2; myo-3(st386) V; stEx30[myo-3p::GFP::myo-3 + rol-6(su1006)]	Caenorhabditis Genetics Center
mir-83(n4638) IV; myo-3(st386) V; stEx30	This paper
mir-83(n4638) IV; myo-3(st386) V; stEx30; sydEx078	This paper
sydEx198[ges-1p::TagRFP];stEx30	This paper
sydEx200[mir-83p::TagRFP];stEx30	This paper
sydEx143[unc-122p::dsRed]	This paper
mir-83(m4638)IV;sydEx143[unc-122p::dsRed]	This paper
sydEx198[ges-1p::TagRFP]	This paper
sydEx200[mir-83p::TagRFP]	This paper
