# Supplementary material for: A secreted microRNA disrupts autophagy in distinct tissues of Caenorhabditis elegans upon ageing
Source: Nat Commun. 2019 Oct 23;10:4827. doi: 10.1038/s41467-019-12821-2 (PMC6811558; doi:10.1038/s41467-019-12821-2)
Supplement: Supplementary file 6 — Supplementary Data 4 [file 41467_2019_12821_MOESM6_ESM.xlsx]

## Sheet: Supplementary Data 4
Supplementary Data 4. Oligo list.
Oligo Name	Sequence (5’-3’)
cel-mir-83-3p mimic-sense	TAGCACCATATAAATTCAGTAA
cel-mir-83-3p mimic-antisense	ACTGAATTTATATGGTGCTATT
Negative control mimic-sense	UUCUCCGAACGUGUCACGUUU
Negative control mimic-antisense	ACGUGACACGUUCGGAGAATT
miR-56-RT	GTCGTATCCAGTGCAGGGTCCGAGGTATTCGCACTGGATACGACctcagc
miR-56-Forward	GCGtacccgtaatgtttcc
miR-82-RT	gtcgtatccagtgcagggtccgaggtattcgcactggatacgacACTGGC
miR-82-Forward	CTGTGAGATCATCGTGAAA
miR-83-RT	GTCGTATCCAGTGCAGGGTCCGAGGTATTCGCACTGGATACGACTTACTG
miR-83-Forward	CGCCGTAGCACCATATAAATT
pri-miR-83-RT	gctccatttg
pri-miR-83-Forward	ttctttcttactcgcag
pri-miR-83-Reverse	tacagaatagctctcgac
U18-Forward	GGCAGTGATGATCACAAATC
U18-RT/Reverse	TGGCTCAGCCGGTTTTCTAT
3'CDS primer	AAGCAGTGGTATCAACGCAGAGTACT30VN
LNA-TSO primer	AAGCAGTGGTATCAACGCAGAGTACATrGrG+G
A-IS PCR primer	AAGCAGTGGTATCAACGCAGAGT
rgef-1-Forward	GCTAAACAGACTGCCTTCTC
rgef-1-Reverse	GAACAAACTTCACAAGGATCTC
cup-5-Forward	CTTTGCTGGTATATGTCGGAG
cup-5-Reverse	CTGTCCCAAATACCTTGATAACTG
rgef-1-Forward	GCTAAACAGACTGCCTTCTC
rgef-1-Reverse	GAACAAACTTCACAAGGATCTC
vha-6-Forward	CAAGAGCAGAGATGCAAG
vha-6-Reverse	AGGATAAGTTCAACGAGGG
myo-3-Forward	ATCACCAGATGTAACAAGACCC
myo-3-Reverse	CAAGAATAGAGATGATACCGAGTG
unc-122-Forward	ACTATCATTCCAAGAAACGTCC
unc-122-Reverse	CACATACAGATCAGGAAACGG
dpy-7-Forward	TGTGCTCATTCTTGGAGCAG
dpy-7-Reverse	GAGCAACGAACTTGAAGGAG
ama-1-Forward	GGATGGAATGTGGGTTGAGA
ama-1-Reverse	CGGATTCTTGAATTTCGCGC
act-1-Forward	CCCACTCAATCCAAAGGCTA
act-1-Reverse	ATCTCCAGAGTCGAGGACGA
cdc-42-Forward	CTGCTGGACAGGAAGATTACG
cdc-42-Reverse	CTCGGACATTCTCGAATGAAG
sqst-1-Forward	TGGCTGCTGCATCATCCGCT
sqst-1-Reverse	TCAATCGTGCCGAGACCGGG
For 3'CDS primer, 'N' is any base and 'V' is A, C or G. For LNA-TSO primer, at the 3' end, there are two riboguanosines (rGs) and one LNA-modified guanosine (+G). For A-IS PCR primer, amine (NH2) modification was added to the 5' end with a C6 linker during synthesis.
