# Supplementary material for: A secreted microRNA disrupts autophagy in distinct tissues of Caenorhabditis elegans upon ageing
Source: Nat Commun. 2019 Oct 23;10:4827. doi: 10.1038/s41467-019-12821-2 (PMC6811558; doi:10.1038/s41467-019-12821-2)
Supplement: Supplementary file 9 — Source data [file 41467_2019_12821_MOESM9_ESM.xlsx]

## Sheet: Fig.1
Fig. 1a
relative miR-83 levels
Sample	Replicate 1	Replicate 2	Replicate 3	Replicate 4	Replicate 5	Replicate 6	Replicate 7	Mean	S.D.	P value	Ctrl. in statistics test	Statistics test
day 1	0.960625	1.00142	1.00838	1.02957	0.620193	1.38203	0.997777	1	0.2209
day 4	1.84299	1.79259	1.8558	2.22229				1.928	0.1978	0.0146	day 1	One-way ANOVA
day 7					1.98589	3.44568	2.42299	2.618	0.7492	0.0002	day 1	One-way ANOVA
day 14					2.09332	2.82605	3.05843	2.659	0.5037	0.0002	day 1	One-way ANOVA
day 21					1.9383	2.01921	1.28967	1.749	0.3999	0.0948	day 1	One-way ANOVA
Fig. 1b
anti-GFP				anti-α-tubulin
exposure time: 5s				exposure time: 5s
relative GFP levels
Sample	Replicate 1	Replicate 2	Replicate 3	Mean	S.D.	P value	Ctrl. in statistics test	Statistics test
day 1	1.1141	2.78336	3.43362	1	0.167	0.0229	day 4	One-way ANOVA
day 4	1.07753	2.27869	3.18753	2.298	0.476	0.1854	day 7	One-way ANOVA
day 7	0.80837	1.83195	2.398	3.006	0.541	0.0029	day 1	One-way ANOVA
Fig. 1c
day 1					day 4					day 7
Fig. 1d
relative mir-83p::gfp intensity
Sample	Replicate 1	Replicate 2	Replicate 3	Mean	S.D.	P value	Ctrl. in statistics test	Statistics test
intestine day 1	1.19293	0.903537	0.903537	1	0.167079	< 0.0001	intestine day 4	Two-way ANOVA
intestine day 4	5.6522	4.85	4.85	5.1174	0.463149	0.0017	intestine day 7	Two-way ANOVA
intestine day 7	6.71005	5.91431	5.91431	6.17956	0.459421	< 0.0001	intestine day 1	Two-way ANOVA
neuron day 1	0.867552	1.06387	1.06858	1	0.114727	0.8438	neuron day 4	Two-way ANOVA
neuron day 4	0.784909	0.798515	0.893452	0.825625	0.0591322	0.9479	neuron day 7	Two-way ANOVA
neuron day 7	0.680576	0.683236	0.769693	0.711168	0.0507013	0.5462	neuron day 1	Two-way ANOVA
Fig. 1e
relative miR-83 levels
Sample	Replicate 1	Replicate 2	Replicate 3	Mean	S.D.	P value	Ctrl. in statistics test	Statistics test
luc2i day 1	0.819834	1.31513	0.865032	1	0.273848	0.0031	luc2i day 4	Two-way ANOVA
luc2i day 4	1.68738	2.02362	2.02989	1.91363	0.195965	0.0056	luc2i day 7	Two-way ANOVA
luc2i day 7	2.69969	2.64562	2.92053	2.75528	0.145641	< 0.0001	luc2i day 1	Two-way ANOVA
hsf-1i day 1	1.04808	1.08855	0.876383	1.00434	0.112645	0.8869	hsf-1i day 4	Two-way ANOVA
hsf-1i day 4	1.05581	1.18544	1.07612	1.10579	0.0697247	0.6408	hsf-1i day 7	Two-way ANOVA
hsf-1i day 7	0.705992	1.62693	1.57887	1.30393	0.518388	0.3787	hsf-1i day 1	Two-way ANOVA
Fig. 1f
day 1 luc2i					day 7 luc2i					day1 hsf-1i						day 7 hsf-1i
relative intestinal mir-83p::gfp intensity
Sample	Replicate 1	Replicate 2	Replicate 3	Mean	S.D.	P value	Ctrl. in statistics test	Statistics test
day 1 luc2i	1.10287	0.799767	1.09736	1	0.173429
day 1 hsf-1i	0.697843	0.578457	1.02292	0.766405	0.230024	0.6325	day 1 luc2i	Two-way ANOVA
day 7 luc2i	2.54396	3.25531	2.95019	2.91649	0.356872	< 0.0001	day 1 luc2i	Two-way ANOVA
day 7 hsf-1i	1.01648	1.04865	0.864285	0.976472	0.098479	< 0.0001	day 7 luc2i	Two-way ANOVA

## Sheet: Fig.2
Fig. 2a
relative luciferase activity
Sample	Replicate 1	Replicate 2	Replicate 3	Mean	S.D.	P value	Ctrl. in statistics test	Statistics test
WT Ctrl	1.10305	0.924407	0.972542	1	0.092433
WT mir-83	0.864861	0.562867	0.694086	0.707271	0.151428	0.0460271	WT Ctrl	unpaired t-test
Mut Ctrl	0.984429	1.29089	0.724683	1	0.283423
Mut mir-83	1.20002	1.28176	0.972827	1.15154	0.160073	0.465253	Mut Ctrl	unpaired t-test
Fig. 2c
WT(sur-5p::gfp)							WT(cup-5p::mCherry::cup-5u)							mir-83(-) (sur-5p::gfp)							mir-83(-) (cup-5p::mCherry::cup-5u)
anti-mCherry					anti-GFP
exposure time: 8min						exposure time: 5s
relative mCherry/GFP
Sample	Replicate 1	Replicate 2	Replicate 3	Mean	S.D.	P value	Ctrl. in statistics test	Statistics test
WT	1.0398	0.753439	1.20676	1	0.2293
mir-83(-)	1.97761	1.95327	2.36026	2.097	0.2283	0.0042	WT	unpaired t-test
Fig. 2d
WT day 1						mir-83(-) day 1
WT day7						mir-83(-) day 7
intestine
relative mCherry::CUP-5 levels
Sample	Replicate 1	Replicate 2	Replicate 3	Mean	S.D.	P value	Ctrl. in statistics test	Statistics test
WT day 1	0.988143	0.914273	1.09758	1	0.09223
mir-83(-) day 1	1.69816	1.68996	1.65528	1.681	0.02276	0.0014	WT day 1	Two-way ANOVA
WT day 7	0.870347	0.915537	1.09848	0.9615	0.1208	0.0001	mir-83(-) day 7	Two-way ANOVA
mir-83(-) day 7	2.00846	1.70504	2.11877	1.944	0.2142	0.2191	mir-83(-) day 1	Two-way ANOVA
BWM
relative mCherry::CUP-5 levels
Sample	Replicate 1	Replicate 2	Replicate 3	Mean	S.D.	P value	Ctrl. in statistics test	Statistics test
WT day 1	0.995604	0.980862	1.02353	1	0.021673
mir-83(-) day 1	1.39689	1.34274	1.43274	1.39079	0.0453094	0.0113	WT day 1	Two-way ANOVA
WT day 7	0.935299	1.00671	1.21547	1.05249	0.145585	0.0002	mir-83(-) day 7	Two-way ANOVA
mir-83(-) day 7	1.70353	1.68686	1.94398	1.77812	0.143879	0.0119	mir-83(-) day 1	Two-way ANOVA
Fig. 2e
anti-FLAG										anti-α-tubulin
exposure time: 20s										exposure time: 0.75s
relative CUP-5 levels
Sample	Replicate 1	Replicate 2	Replicate 3	Replicate 4	Replicate 5	Mean	S.D.	P value	Ctrl. in statistics test	Statistics test
WT day 1	0.891588	1.23583	0.889274	1.13722	0.846096	1	0.1747	0.0123	mir-83 day 1	unpaired t-test
mir-83(-) day 1	1.2736	1.75445	1.41708	1.96707	1.22148	1.527	0.3221	0.0129	mir-83 day 7	unpaired t-test
WT day 7	1.40163	1.02516	0.6732	1.24464	1.14637	1.098	0.2747
mir-83(-) day 7	2.32166	2.00217	1.88638	1.9132	2.48009	2.121	0.2653	0.0003	WT day 7	unpaired t-test

## Sheet: Fig.3
Fig. 3a
WT day 1				mir-83(-) day 1
WT day 5				mir-83(-) day 5
# GFP::LGG-1 puncta per intestine cell
Sample	Mean	S.D.	N	P value	Ctrl. in statistics test	Statistics test
day 1 WT	40.33	17.06	27
day 1 mir-83(-)	71.54	38.27	28	<2e-16	day 1 WT	Poisson regression
day 3 WT	87.5	33.9	22
day 3 mir-83(-)	149.2	69.07	25	<2e-16	day 3 WT	Poisson regression
day 5 WT	97.59	31.88	22
day 5 mir-83(-)	138.9	46.84	29	<2e-16	day 5 WT	Poisson regression
day 7 WT	116.9	34.34	22
day 7 mir-83(-)	137.2	51.49	26	5.29e-10	day 7 WT	Poisson regression
Fig. 3b
WT Control				mir-83(-) CQ
WT CQ				mir-83(-) CQ
# GFP::LGG-1 puncta per intestine cell
Sample	Mean	S.D.	N	P value	Ctrl. in statistics test	Statistics test
Control WT	43.62	20.08	26
Control mir-83(-)	78.5	34	30	<2e-16	Control WT	Poisson regression
CQ WT	108.4	46.71	25	<2e-16	CQ mir-83(-)	Poisson regression
CQ mir-83(-)	150.3	54.64	27	<2e-16	Control mir-83(-)	Poisson regression
Fig. 3c
WT day 1				mir-83(-) day 1
WT day 5				mir-83(-) day 5
# AP/AL per intestine cell
Sample	Mean	S.D.	N	P value	Ctrl. in statistics test	Statistics test
AP day 1 WT	6.923	6.006	26
AP day 1 mir-83(-)	19.78	23.02	27	<2e-16	AP day 1 WT	Poisson regression
AP day 5 WT	12.11	8.698	19
AP day 5 mir-83(-)	19.13	16.9	23	1.86e-08	AP day 5 WT	Poisson regression
AL day 1 WT	42.92	21.8	26
AL day 1 mir-83(-)	73.19	38.95	27	<2e-16	AL day 1 WT	Poisson regression
AL day 5 WT	91.8	43.9	20
AL day 5 mir-83(-)	141.5	44.02	23	<2e-16	AL day 5 WT	Poisson regression
Fig. 3d
WT luc2i				mir-83(-):luc2i
WT cup-5i				mir-83(-);cup-5i
# AP/AL per intestine cell
Sample	Mean	S.D.	N	P value	Ctrl. in statistics test	Statistics test
AP WT;luc2i	21.39	14.21	19	<2e-16	AP WT cup-5i	Poisson regression
AP mir-83(-);luc2i	36.1	24.92	20	<2e-16	AP WT luc2i	Poisson regression
AP WT;cup-5i	63.33	32.97	18
AP mir-83(-);cup-5i	61.69	34.08	16	0.547	AP WT cup-5i	Poisson regression
AL WT;luc2i	28.89	17.44	19	1.24e-08	AL WT cup-5i	Poisson regression
AL mir-83(-);luc2i	44.6	21.14	20	1.44e-15	AL WT luc2i	Poisson regression
AL WT;cup-5i	19.67	11.75	18
AL mir-83(-);cup-5i	20	13.3	16	0.824	AL WT cup-5i	Poisson regression
Fig. 3e
WT				mir-83(-)
# SQST-1::GFP puncta per head neuron
Sample	Replicate 1	Replicate 2	Replicate 3	Mean	S.D.	P value	Ctrl. in statistics test	Statistics test
WT	0.4289	0.409	0.4021	0.4133	0.01392
mir-83(-)	0.3031	0.2947	0.3103	0.3027	0.007808	0.0003	WT	unpaired t-test
Fig. 3f
anti-GFP					anti-GFP
exposure time: 2s					exposure time: 2min
relative mFP/dFP
Sample	Replicate 1	Replicate 2	Replicate 3	Mean	S.D.	P value	Ctrl. in statistics test	Statistics test
WT	0.942372	1.09084	0.966787	1	0.07961
mir-83(-)	1.10363	1.26468	1.01525	1.128	0.1265	0.9323	WT	One-way ANOVA
WT CQ	1.82893	2.19644	1.75714	1.928	0.2357	0.0115	WT	One-way ANOVA
mir-83(-) CQ	2.43345	1.57637	1.75825	1.923	0.4516	> 0.9999	WT CQ	One-way ANOVA
Fig. 3g
WT day1		WT day1 CQ				WT day5
mir-83(-) day1		mir-83(-) day1 CQ				mir-83(-) day5
# AP/AL per neuron
Sample	Mean	S.D.	N	P value	Ctrl. in statistics test	Statistics test
AP Control WT	4.294	2.201	17
AP Control mir-83(-)	5.056	3.226	18	0.299	AP Control WT	Poisson regression
AP CQ WT	7.211	2.463	19	0.000348	AP Control WT	Poisson regression
AP CQ mir-83(-)	8.211	3.19	19	0.267	AP CQ WT	Poisson regression
AL Control WT	5	3.953	17
AL Control mir-83(-)	3.944	1.305	18	0.14	AL Control WT	Poisson regression
AL CQ WT	2.789	1.813	19	0.000855	AL Control WT	Poisson regression
AL CQ mir-83(-)	3.211	2.07	19	0.454	AL CQ WT	Poisson regression
Fig. 3h
# AP/AL per neuron
Sample	Mean	S.D.	N	P value	Ctrl. in statistics test	Statistics test
AP day1 WT	4.294	2.201	17
AP day1 mir-83(-)	5.056	3.226	18	0.299	AP day1 WT	Poisson regression
AP day5 WT	4	1.604	15
AP day5 mir-83(-)	3.8	2.215	20	0.766	AP day5 WT	Poisson regression
AL day1 WT	5	3.953	17
AL day1 mir-83(-)	3.944	1.305	18	0.14	AL day1 WT	Poisson regression
AL day5 WT	4.6	2.261	15
AL day5 mir-83(-)	4.05	1.468	20	0.437	AL day5 WT	Poisson regression

## Sheet: Fig.4
Fig. 4a
WT day1			mir-83(-) day1
WT day7			mir-83(-) day7
# GFP::LGG-1 puncta per BWM cell
Sample	Mean	S.D.	N	P value	Ctrl. in statistics test	Statistics test
day 1 WT	1.862	1.457	29
day1 mir-83(-)	4.067	3.741	30	1.76e-06	day 1 WT	Poisson regression
day 3 WT	2.72	2.132	25
day3 mir-83(-)	4.37	2.604	27	0.00184	day 3 WT	Poisson regression
day 5 WT	9.7	8.035	30
day 5 mir-83(-)	14.33	7.81	30	2.69e-07	day 5 WT	Poisson regression
day 7 WT	15.6	8.997	30
day 7 mir-83(-)	21.55	13.32	29	1.24e-07	day 7 WT	Poisson regression
Fig. 4b
WT day1			mir-83(-) day1
WT day5			mir-83(-) day5
# AP/AL per BWM cell
Sample	Mean	S.D.	N	P value	Ctrl. in statistics test	Statistics test
AP day1 WT	2.9	2.023	30
AP day1 mir-83(-)	5.586	4.648	29	8.13e-07	AP day1 WT	Poisson regression
AP day5 WT	9.789	7.316	38
AP day5 mir-83(-)	18.63	9.862	38	2e-16	AP day5 WT	Poisson regression
AL day1 WT	30.73	13.34	30
AL day1 mir-83(-)	44.62	22.3	29	<2e-16	AL day1 WT	Poisson regression
AL day5 WT	56.89	25.72	38
AL day5 mir-83(-)	98.39	49.25	38	<2e-16	AL day5 WT	Poisson regression
Fig. 4c
Ctrl WT			Ctrl mir-83(-)
CQ WT			CQ mir-83(-)
# GFP::LGG-1 puncta per BWM cell
Sample	Mean	S.D.	N	P value	Ctrl. in statistics test	Statistics test
Ctrl WT	3.357	2.407	28	<2e-16	Ctrl mir-83	Poisson regression
Ctrl mir-83(-)	9.2	4.701	30	<2e-16	CQ mir-83	Poisson regression
CQ WT	12.18	4.33	28
CQ mir-83(-)	17.37	5.617	30	3.49e-07	CQ WT	Poisson regression
Fig. 4d
WT					mir-83(-)
# SQST-1::GFP puncta per BWM cell
Sample	Mean	S.D.	N	P value	Ctrl. in statistics test	Statistics test
day1 WT	6.325	6.442	126
day1 mir-83(-)	3.344	3.897	128	<2e-16	day1 WT	Poisson regression
day3 WT	1.973	1.937	111
day3 mir-83(-)	2.158	1.773	114	0.335	day3 WT	Poisson regression
day5 WT	6.13	4.971	108
day5 mir-83(-)	3.899	3.263	109	3.38e-13	day5 WT	Poisson regression
day7 WT	10.5	8.866	106
day7 mir-83(-)	7.557	6.063	106	1.25e-12	day7 WT	Poisson regression
Fig. 4e
Ctrl WT			Ctrl mir-83(-)
WT;IntOE			mir-83(-);IntOE
# GFP::LGG-1 puncta per BWM cell
Sample	Mean	S.D.	N	P value	Ctrl. in statistics test	Statistics test
Ctrl WT	8.571	6.161	28	3.26e-09	WT;IntOE	Poisson regression
Ctrl mir-83(-)	13.37	5.241	27	9.39e-08	Ctrl WT	Poisson regression
WT;IntOE	13.93	5.617	28
mir-83(-);IntOE	15.3	6.477	23	0.2	WT;IntOE	Poisson regression
Fig. 4f
Ctrl WT			Ctrl mir-83(-)
WT;IntOE			mir-83(-);IntOE
# AP/AL per BWM cell
Sample	Mean	S.D.	N	P value	Ctrl. in statistics test	Statistics test
AP Ctrl WT	9.789	7.316	38	<2e-16	AP IntOE WT	Poisson regression
AP Ctrl mir-83(-)	18.38	9.872	37	<2e-16	AP Ctrl WT	Poisson regression
AP WT;IntOE	19	7.402	24
AP mir-83(-);IntOE	21.42	10.84	19	0.0786	AP IntOE WT	Poisson regression
AL Ctrl WT	56.89	25.72	38	5.69e-08	AL IntOE WT	Poisson regression
AL Ctrl mir-83(-)	98.27	49.92	37	<2e-16	AL Ctrl WT	Poisson regression
AL WT;IntOE	46.58	17.23	24
AL mir-83(-);IntOE	46.53	18.64	19	0.978	AL IntOE WT	Poisson regression

## Sheet: Fig.5
Fig. 5a
WT;luc2i			mi-83(-);lu2i
WT;cup-5i			mir-83(-);cup-5i
# SQST-1::GFP puncta per BWM cell
Sample	Mean	S.D.	N	P value	Ctrl. in statistics test	Statistics test
WT;luc2i	9.581	4.244	43	0.00437	WT;cup-5i	Poisson regression
mir-83(-);luc2i	4.732	2.702	41	5.37e-16	WT;luc2i	Poisson regression
WT;cup-5i	11.6	6.282	42
mir-83(-);cup-5i	11.6	5.301	43	0.99	WT;cup-5i	Poisson regression
Fig. 5c
WT					mir-83(-)
WT;IntOE					mir-83(-);IntOE
Fig. 5d
anti-FLAG			expousrue time: 2min
anti-α-tubulin			expousrue time: 20s
relative cup-5u reporter
Sample	Replicate 1	Replicate 2	Replicate 3	Mean	S.D.	P value	Ctrl. in statistics test	Statistics test
WT D1	0.77968	1.0931	1.12722	1	0.1916	0.2829	WT D5	unpaired t-test
mir-83(-) D1	1.54093	1.94973	1.71033	1.734	0.2054	0.0106	WT D1	unpaired t-test
WT D5	1.0765	1.30854	1.10729	1.164	0.126	0.0248	IntOE D5	unpaired t-test
mir-83(-) D5	1.8908	2.06633	2.50308	2.153	0.3153	0.0072	WT D5	unpaired t-test
IntOE D5	0.589781	0.71809	0.919149	0.7423	0.166	0.7871	mir-83(-);IntOE D5	unpaired t-test
mir-83(-);IntOE D5	0.539536	0.748929	0.827067	0.7052	0.1487	0.002	mir-83(-) D5	unpaired t-test

## Sheet: Fig.6
Fig. 6a
Fig. 6b
Ct
Sample	Replicate 1	Replicate 2	Replicate 3	Replicate 4	Replicate 5	Mean	S.D.	P value	Ctrl. in statistics test	Statistics test
miR-83 WT BWM	32.81	35.72	31.87	35.5	34.42	34.06	1.682
miR-83 mir-83(-) BWM	40	40	40	40		40	0
miR-83 mir-83(-);IntOE BWM	31.16	32.12	35.02			32.77	2.01
U18 WT BWM	27.42	26.34	25.23	27	25.42	26.28	0.957
U18 mir-83(-) BWM	24.59	25.77	25.06	25.03		25.11	0.4882
U18 mir-83(-);IntOE BWM	25.99	26.9	25.6			26.16	0.6671
miR-83 WT worm	27.84	27.96	27.88			27.89	0.0611
miR-83 mir-83(-) worm	40	40	40			40	0
miR-83 mir-83(-);IntOE worm	24.79	24.7	24.77			24.75	0.04726
U18 WT worm	18.14	18.11	18.21			18.15	0.05132
U18 mir-83(-) worm	18.25	18.3	18.27			18.27	0.02517
U18 mir-83(-);IntOE worm	18.18	18.23	18.31			18.24	0.06557
Fig. 6c
Ct
Sample	Replicate 1	Replicate 2	Replicate 3	Mean	S.D.	P value	Ctrl. in statistics test	Statistics test
miR-56 WT Coelomocyte	26.27	26.5	24.97	25.91	0.825
miR-56 mir-83(-) Coelomocyte	26.36	26.06	25.47	25.96	0.4528
miR-82 WT Coelomocyte	26.37	25.34	25.3	25.67	0.6065
miR-82 mir-83(-) Coelomocyte	26.46	25.82	25	25.76	0.7318
miR-83 WT Coelomocyte	32.94	32.62	31.62	32.39	0.6886
miR-83 mir-83(-) Coelomocyte	40	40	40	40	0
U18 WT Coelomocyte	23.99	22.12	23.28	23.13	0.944
U18 mir-83(-) Coelomocyte	23.74	23.46	23.16	23.45	0.2901
miR-56 WT worm	23.33	23.3	23.31	23.31	0.01528
miR-56 mir-83(-) worm	23.13	23.34	23.34	23.27	0.1212
miR-82 WT worm	22.77	22.92	22.73	22.81	0.1002
miR-82 mir-83(-) worm	22.71	22.89	22.86	22.82	0.09644
miR-83 WT worm	28.69	28.9	28.66	28.75	0.1308
miR-83 mir-83(-) worm	40	40	40	40	0
U18 WT worm	19.04	19.14	19.18	19.12	0.07211
U18 mir-83(-) worm	19.08	19.29	19.33	19.23	0.1343
Fig. 6d
WT day1					mir-83(-) day1
WT day5					mir-83(-) day5
diameter of the largest LMP-1::GFP-positive vacuole (μm)
Sample	Replicate 1	Replicate 2	Replicate 3	Mean	S.D.	P value	Ctrl. in statistics test	Statistics test
WT day1	1.944	2.67	3.014	2.54267	0.546247	0.0002	WT day5	Two-way ANOVA
mir-83(-) day1	2.099	2.515	2.862	2.492	0.38202	0.9999	WT day1	Two-way ANOVA
WT day5	6.886	9.553	9.894	8.77767	1.64708	0.0159	mir-83(-) day5	Two-way ANOVA
mir-83(-) day5	4.755	6.159	5.892	5.602	0.745573	0.0177	mir-83(-) day1	Two-way ANOVA
Fig. 6e
WT;luc2i					mir-83(-);luc2i
WT;cup-5i					mir-83(-);cup-5i
diameter of the largest LMP-1::GFP-positive vacuole(μm)
Sample	Replicate 1	Replicate 2	Replicate 3	Replicate 4	Mean	S.D.	P value	Ctrl. in statistics test	Statistics test
WT;luc2i	7.476	7.796	8.298	8.687	8.06425	0.535554	0.0002	WT;cup-5i	Two-way ANOVA
mir-83(-);luc2i	4.309	3.873	5.613	5.348	4.78575	0.828829	0.0024	WT;luc2i	Two-way ANOVA
WT;cup-5i	13.47	13.7	11.43	10.75	12.3375	1.47
mir-83(-);cup-5i	11.64	11.93	10.04	10.83	11.11	0.851783	0.3343	WT;cup-5i	Two-way ANOVA
Fig. 6f
Ct
Sample	Replicate 1	Replicate 2	Replicate 3	Mean	S.D.	P value	Ctrl. in statistics test	Statistics test
miR-56 WT EV	28.2	26.4	27.15	27.25	0.9042
miR-56 mir-83(-) EV	27.03	28	27.49	27.51	0.4852
miR-82 WT EV	27.49	25.87	26.31	26.56	0.8377
miR-82 mir-83(-) EV	26.32	27.38	26.86	26.85	0.53
miR-83 WT EV	35.35	33.74	34.36	34.48	0.8121
miR-83 mir-83(-) EV	40	40	40	40	0
U18 WT EV	28.35	26.91	26.42	27.23	1.003
U18 mir-83(-) EV	27.18	29.13	26.68	27.66	1.295
miR-56 WT worm	22.28	22.18	22.17	22.21	0.06083
miR-56 mir-83(-) worm	21.98	21.5	21.67	21.72	0.2434
miR-82 WT worm	22.71	22.61	22.5	22.61	0.105
miR-82 mir-83(-) worm	22.53	22.05	22.18	22.25	0.2483
miR-83 WT worm	28.39	28.42	28.37	28.39	0.02517
miR-83 mir-83(-) worm	40	40	40	40	0
U18 WT worm	19.61	16.54	19.52	18.56	1.747
U18 mir-83(-) worm	19.56	19.05	19.18	19.26	0.265

## Sheet: Fig7
Fig. 7a
WT					mir-83(-)
# polyQ puncta per worm
Sample	Replicate 1	Replicate 2	Replicate 3	Replicate 4	Mean	S.D.	P value	Ctrl. in statistics test	Statistics test
WT	10.05	6.905	5.2	6.25	7.101	2.088
mir-83(-)	2.714	2.571	2	2.75	2.509	0.3479	0.0049	WT	unpaired t-test
Fig. 7b
WT					mir-83(-)
# polyQ puncta per worm
Sample	Replicate 1	Replicate 2	Replicate 3	Replicate 4	Mean	S.D.	P value	Ctrl. in statistics test	Statistics test
WT	26.05	28.1	26.68	27.7	27.13	0.9371
mir-83(-)	21	20.32	20.05	22.8	21.04	1.238	0.0002	WT	unpaired t-test
Fig. 7d
WT;luc2i					mir-83(-);luc2i
WT;cup-5i					mir-83(-);cup-5i
# polyQ puncta per worm
Sample	Replicate 1	Replicate 2	Replicate 3	Mean	S.D.	P value	Ctrl. in statistics test	Statistics test
WT;luc2i	4.778	3.455	3.9	4.04433	0.673206
mir-83(-);luc2i	1.882	2.364	2.609	2.285	0.369882	0.0097	WT;luc2i	Two-way ANOVA
WT;cup-5i	4.944	3.958	4.773	4.55833	0.526887
mir-83(-);cup-5i	3.684	4.76	4.75	4.398	0.618362	0.9295	WT;cup-5i	Two-way ANOVA
Fig. 7e
WT;luc2i					mir-83(-);luc2i
WT;cup-5i					mir-83(-);cup-5i
# polyQ puncta per worm
Sample	Replicate 1	Replicate 2	Replicate 3	Mean	S.D.	P value	Ctrl. in statistics test	Statistics test
WT;luc2i	25	27.33	27.13	26.4867	1.29137
mir-83(-);luc2i	14.94	19	20.2	18.0467	2.75654	0.015	WT;luc2i	Two-way ANOVA
WT;cup-5i	22.4	28.73	30.8	27.31	4.37633
mir-83(-);cup-5i	23.13	27.6	26.6	25.7767	2.34598	0.7857	WT;cup-5i	Two-way ANOVA

## Sheet: Fig.S1
Supplementary Fig. 1a
relative miR-83 levels
Sample	Replicate 1	Replicate 2	Replicate 3	Mean	S.D.	P value	Ctrl. in statistics test	Statistics test
day 1	1.254	0.338	1.408	1	0.5785
day 7	1.605	2.851	1.453	1.97	0.767	0.5538	day 1	One-way ANOVA
day 14	1.944	1.372	2.297	1.871	0.4668	0.6307	day 1	One-way ANOVA
day 21	3.721	2.769	5.487	3.992	1.379	0.0127	day 1	One-way ANOVA
Supplementary Fig. 1c
day1						day4						day7
Supplementary Fig. 1d
day1									day4								day7
Supplementary Fig. 1f
anti-FLAG								anti-α-tubulin
exposure time: 10s								exposure time: 1s
relative HSF-1 levels
Sample	Replicate 1	Replicate 2	Replicate 3	Mean	S.D.	P value	Ctrl. in statistics test	Statistics test
day1	0.712838	0.843126	1.44403	1	0.39	< 0.0001	day 4	One-way ANOVA
day 4	4.19108	4.20736	4.87486	4.424	0.3902	0.2293	day 10	One-way ANOVA
day 10	4.75068	4.90781	5.17281	4.944	0.2133	< 0.0001	day1	One-way ANOVA
Supplementary Fig. 1g
Neuron day1						Intestine day1
Neuron day7						Intestine day7
relative GFP levels
Sample	Replicate 1	Replicate 2	Replicate 3	Mean	S.D.	P value	Ctrl. in statistics test	Statistics test
neuron day1	0.77561	1.17492	1.04947	1	0.2042
neuron day7	0.730174	1.33342	0.714788	0.9261	0.3528	0.7693	neuron day1	unpaired t-test
intestine day1	0.924391	1.11208	0.96353	1	0.09902
intestine day7	1.97362	2.68576	1.5575	2.072	0.5706	0.0327	intestine day1	unpaired t-test
Supplementary Fig. 1h
anti-GFP				anti-α-tubulin
exposure time: 5min				exposure time: 7s
relative GFP levels
Sample	Replicate 1	Replicate 2	Replicate 3	Mean	S.D.	P value	Ctrl. in statistics test	Statistics test
luc2i	1.14584	1.00162	0.852541	1	0.1467
hsf-1i	0.588041	0.623572	0.525593	0.5791	0.0496	0.0092	WT	unpaired t-test

## Sheet: Fig.S2
Supplementary Fig. 2b
relative luciferase activity
Sample	Replicate 1	Replicate 2	Replicate 3	Replicate 4	Mean	S.D.	P value	Ctrl. in statistics test	Statistics test
WT Ctrl	1.08101	0.972708	0.836203	1.11008	1	0.1242
WT mir-83	0.828229	0.637167	0.605531	0.865156	0.734	0.1316	0.0259	WT Ctrl	unpaired t-test
Mut Ctrl	1.05347	0.879009	1.10884	0.958677	1	0.1017
Mut mir-83	0.881475	0.959431	1.14217	0.933379	0.9791	0.1134	0.7932	Mut Ctrl	unpaired t-test
Supplementary Fig. 2c
WT (sur-5p::gfp)					mir-83(-) (sur-5p::gfp)
WT (atg-4.2p::mCherry::atg-4.2u)					mir-83(-)( atg-4.2p::mCherry::atg-4.2u)
Supplementary Fig. 2d
anti-mCherry					anti-GFP
exposure time: 10s					exposure time: 5min
relative mCherry/GFP
Sample	Replicate 1	Replicate 2	Replicate 3	Mean	S.D.	P value	Ctrl. in statistics test	Statistics test
WT	0.693962	1.06151	1.24453	1	0.2804
mir-83(-)	0.736074	1.05849	0.973426	0.9227	0.1671	0.7026	WT	unpaired t-test
Supplementary Fig. 2e
relative cup-5 mRNA levels
Sample	Replicate 1	Replicate 2	Replicate 3	Mean	S.D.	P value	Ctrl. in statistics test	Statistics test
WT day1	0.877489	1.24096	0.881554	1	0.208685
WT day7	1.41564	1.46556	0.902159	1.26112	0.31187
WT day14	1.30869	1.77948	0.949202	1.34579	0.416379
mir-83(-) day1	1.44873	1.12723	0.811195	1.12905	0.31877	0.9636	WT day1	Two-way ANOVA
mir-83(-) day7	1.6299	1.60746	0.918989	1.38545	0.404125	0.9672	WT day7	Two-way ANOVA
mir-83(-) day14	1.70305	1.9028	1.05078	1.55221	0.445589	0.8719	WT day14	Two-way ANOVA
Supplementary Fig. 2f
anti-mCherry						anti-GFP
exposure time: 3min						exposure time: 15s
relative mCherry/GFP
Sample	Replicate 1	Replicate 2	Replicate 3	Mean	S.D.	P value	Ctrl. in statistics test	Statistics test
WT	1.01171	0.857591	1.1307	1	0.1369
mir-83(-)	2.39634	2.81853	2.607	2.607	0.2111	0.0004	WT	unpaired t-test

## Sheet: Fig.S3
Supplementary Fig. 3a
anti-GFP
exposure time: 3s
relative dFP/mFP
Sample	Replicate 1	Replicate 2	Replicate 3	Mean	S.D.	P value	Ctrl. in statistics test	Statistics test
WT	1.11744	1.15933	0.723227	1	0.2406
mir-83(-)	1.95379	1.89769	1.73959	1.864	0.1111	0.0048	WT	unpaired t-test
Supplementary Fig. 3b
relative sqst-1 mRNA levels
Sample	Replicate 1	Replicate 2	Replicate 3	Mean	S.D.	P value	Ctrl. in statistics test	Statistics test
WT day1	1.23314	0.981007	0.785855	1	0.224245
WT day7	1.0156	1.74392	0.94759	1.2357	0.44144
WT day14	0.785855	1.66133	0.642752	1.02998	0.551426
mir-83(-) day1	0.98783	1.33084	0.802367	1.04035	0.268121	0.9994	WT day1	Two-way ANOVA
mir-83(-) day7	1.40672	1.56085	0.802367	1.25665	0.400895	> 0.9999	WT day7	Two-way ANOVA
mir-83(-) day14	2.00324	1.2855	0.620858	1.3032	0.69136	0.8588	WT day14	Two-way ANOVA
Supplementary Fig. 3c
WT					mir-83(-)
# lysosome per intestine cell
Sample	Replicate 1	Replicate 2	Replicate 3	Mean	S.D.	P value	Ctrl. in statistics test	Statistics test
WT	3.903	4.286	3.706	3.965	0.2949
mir-83(-)	6.92	9.615	7.789	8.108	1.376	0.007	WT	unpaired t-test
Supplementary Fig. 3d
WT;luc2i					mir-83(-);luc2i
WT;cup-5i					mir-83(-);cup-5i
# lysosome per intestine cell
Sample	Replicate 1	Replicate 2	Replicate 3	Mean	S.D.	P value	Ctrl. in statistics test	Statistics test
WT;luc2i	4.9	4.5	4.857	4.752	0.2196
mir-83(-) ;luc2i	9.3	9	9.071	9.124	0.1568	< 0.0001	WT;luc2i	Two-way ANOVA
WT;cup-5i	3.6	2.8	3.214	3.205	0.4001	0.0028	WT;luc2i	Two-way ANOVA
mir-83(-);cup-5i	3.75	3.7	2.929	3.46	0.4603	0.9412	WT;cup-5i	Two-way ANOVA
Supplementary Fig. 3e
WT						mir-83(-)
anti-GFP						anti-α-tubulin
exposure time: 8s						exposure time: 25s
relative GFP-LGG-1 levels
Sample	Replicate 1	Replicate 2	Replicate 3	Mean	S.D.	P value	Ctrl. in statistics test	Statistics test
WT	1.02575	0.893538	1.08071	1	0.09621
mir-83(-)	2.60453	2.41403	2.00395	2.341	0.3069	0.002	WT	unpaired t-test
Supplementary Fig. 3f
WT;luc2i					mir-83(-);luc2i
WT;cup-5i					mir-83;cup-5i
relative GFP intensity
Sample	Replicate 1	Replicate 2	Replicate 3	Mean	S.D.	P value	Ctrl. in statistics test	Statistics test
WT;luc2i	1.02534	0.99721	0.977453	1	0.02406
mir-83(-);luc2i	1.92443	1.92176	1.86148	1.903	0.0356	< 0.0001	WT;luc2i	Two-way ANOVA
WT;cup-5i	1.00993	1.00525	0.983145	0.9994	0.01431
mir-83(-);cup-5i	1.34011	1.13149	1.04309	1.172	0.1525	0.0577	WT;cup-5i	Two-way ANOVA
Supplementary Fig. 3g
WT;luc2i				mir-83(-);luc2i
WT;cup-5i				mir-83(-);cup-5i
# AP/AL per intestine cell
Sample	Mean	S.D.	N	P value	Ctrl. in statistics test	Statistics test
AP WT;luc2i	13.85	6.358	23
AP mir-83(-);luc2i	24.98	13.34	26	<2e-16	AP WT;luc2i	Poisson regression
AP WT;cup-5i	55.02	35.17	26
AP mir-83(-);cup-5i	46.48	23.35	25	0.0947	AP WT;cup-5i	Poisson regression
AL WT;luc2i	20.83	9.425	23
AL mir-83(-);luc2i	44.38	24.99	26	<2e-16	AL WT;luc2i	Poisson regression
AL WT;cup-5i	22.54	10.67	26
AL mir-83(-);cup-5i	21.88	9.564	25	0.665	AL WT;cup-5i	Poisson regression

[truncated: 4 more sheets: Fig.S4, Fig.S5, Fig.S6, Fig.S7]
